# Supplementary material for: Invasion Pattern of Aedes aegypti in the Native Range of Ae. albopictus in Vietnam Revealed by Biogeographic and Population Genetic Analysis
Source: Insects. 2022 Nov 23;13(12):1079. doi: 10.3390/insects13121079 (PMC9782358; doi:10.3390/insects13121079)
Supplement: Supplementary file 1 [file insects-13-01079-s001.zip]

Archive with 1 entries (1 files):
- insects-1933050-Supplementary.pdf
